# Supplementary material for: Analysis of IMRT patient specific quality assurance using EPID measurement data from the Halcyon linear accelerator
Source: PLoS One. 2026 May 14;21(5):e0348615. doi: 10.1371/journal.pone.0348615 (PMC13175351; doi:10.1371/journal.pone.0348615)
Supplement: S1 File — (XLSX) [file pone.0348615.s001.xlsx]

## Sheet: Prostate(3%-2mm)
Prostate PSQA Analysis
Delta4 : TC-PSQA with Delta4
PD: Portal Dosimetry (PFF-PSQA with EPID)
Prostate		Delta4			PD				Differece between Delta4 and PD				Delta4 (GP variation)			PD (GP variation)
GPR(%)		Original	Error-2mm	Error-3mm	Original	Error-2mm	Error-3mm		Original	Error-2mm	Error-3mm		2mm	3mm		2mm	3mm		2mm:2mm displacement	-16.31	-1.48
	Case																		3mm:3mm displacement	-31.6	-10.365
	P1	99.9	87.1	75.2	99.9	99.15	89.7		0	12.05	14.5		-12.8	-24.7		-0.75	-9.45
	P2	99.1	87.8	63.9	99.95	97.9	85.3		0.85	10.1	21.4		-11.3	-35.2		-2.05	-12.6
	P3	99.3	87.4	69.1	99.85	98.7	88.45		0.55	11.3	19.35		-11.9	-30.2		-1.15	-10.25
	P4	100	86.7	68	99.95	98.9	89.85		-0.05	12.2	21.85		-13.3	-32		-1.05	-9.05			4.27485	0.598238
	P5	98.8	84.9	57.6	99.85	98.15	86.75		1.05	13.25	29.15		-13.9	-41.2		-1.7	-11.4			4.37391	1.54453
	P6	99.4	76.2	69	99.9	98.55	87.25		0.5	22.35	18.25		-23.2	-30.4		-1.35	-11.3
	P7	100	78.3	66.7	99.95	98.6	86.2		-0.05	20.3	19.5		-21.7	-33.3		-1.35	-12.4
	P8	100	81.6	69.6	99.65	97.05	86.7		-0.35	15.45	17.1		-18.4	-30.4		-2.6	-10.35
	P9	99.9	83	71.3	99.75	97.75	89.7		-0.15	14.75	18.4		-16.9	-28.6		-2	-8.05
	P10	99.9	80.2	69.9	99.85	99.05	90.25		-0.05	18.85	20.35		-19.7	-30		-0.8	-8.8
Average		99.63	83.32	68.03	99.86	98.38	88.015		0.23	15.06	19.985		-16.31	-31.6		-1.48	-10.365
Stdev		0.442342	4.1314	4.68758	0.0966092	0.661732	1.78917		0.471522	4.14285	3.86121		4.27485	4.37391		0.598238	1.54453
									Graph Data
Prostate(PD) GPR(%)		Arc1			Arc2				origin	99.63	99.86
	Case	Original	Error-2mm	Error-3mm	Original	Error-2mm	Error-3mm		2mm:2mm displacement	83.32	98.38
	P1	99.9	99.5	95.4	99.9	98.8	84		3mm:3mm displacement	68.03	88.015
	P2	99.9	98.8	89.4	100	97	81.2
	P3	99.8	99.1	91.6	99.9	98.3	85.3			0.442342	0.0966092
	P4	99.9	99.3	94.4	100	98.5	85.3			4.1314	0.661732
	P5	100	99.5	94.1	99.7	96.8	79.4			4.68758	1.78917
	P6	99.9	98.9	89.6	99.9	98.2	84.9
	P7	100	99.3	87.4	99.9	97.9	85
	P8	99.6	99	93.8	99.7	95.1	79.6
	P9	99.8	99	94.2	99.7	96.5	85.2
	P10	99.9	99.5	93	99.8	98.6	87.5
Average		99.87	99.19	92.29	99.85	97.57	83.74
Stdev		0.11595	0.264365	2.66268	0.117851	1.18514	2.71956

## Sheet: Prostate (2%-2mm)
Prostate PSQA Analysis
Delta4 : TC-PSQA with Delta4
PD: Portal Dosimetry (PFF-PSQA with EPID)
Prostate		Delta4			PD				Differece between Delta4 and PD				Delta4 (GP variation)			PD (GP variation)
GPR(%)		Original	Error-2mm	Error-3mm	Original	Error-2mm	Error-3mm		Original	Error-2mm	Error-3mm		2mm	3mm		2mm	3mm
	Case
	P1	97.7	79.7	64.6	99.25	97.25	84.1		1.55	17.55	19.5		-18	-33.1		-2	-13.15
	P2	94.7	78	53.6	99.1	94.9	78.6		4.4	16.9	25		-16.7	-41.1		-4.2	-16.3
	P3	94.1	79.1	60.1	98.6	95.3	80.5		4.5	16.2	20.4		-15	-34		-3.3	-14.8
	P4	96.9	76.3	57.3	99.2	97.1	83.95		2.3	20.8	26.65		-20.6	-39.6		-2.1	-13.15
	P5	93.8	73.8	47.1	98.75	95.1	79.7		4.95	21.3	32.6		-20	-46.7		-3.65	-15.4
	P6	97.1	61	55.4	98.7	95.5	79.45		1.6	34.5	24.05		-36.1	-41.7		-3.2	-16.05
	P7	97.1	66.4	53.4	99.2	96.05	80.2		2.1	29.65	26.8		-30.7	-43.7		-3.15	-15.85
	P8	97.2	69.3	59.7	98.3	94.4	81.05		1.1	25.1	21.35		-27.9	-37.5		-3.9	-13.35
	P9	98	69.8	57.2	98.5	94.65	84.55		0.5	24.85	27.35		-28.2	-40.8		-3.85	-10.1
	P10	97.2	64.4	56.4	99	96.75	83.45		1.8	32.35	27.05		-32.8	-40.8		-2.25	-13.3
Average		96.38	71.78	56.48	98.86	95.7	81.555		2.48	23.92	25.075		-24.6	-39.9		-3.16	-14.145
Stdev		1.55263	6.57602	4.68492	0.33483	1.03172	2.22566		1.56244	6.53321	3.93031		7.42249	4.13495		0.793305	1.91114
									Graph Data
Prostate(PD) GPR(%)		Arc1			Arc2				origin	96.38	98.86
	Case	Original	Error-2mm	Error-3mm	Original	Error-2mm	Error-3mm		2mm:2mm displacement	71.78	95.7
	P1	99.3	98.5	90.4	99.2	96	77.8		3mm:3mm displacement	56.48	81.555
	P2	98.6	95.9	83.1	99.6	93.9	74.1
	P3	98.3	96.1	83.2	98.9	94.5	77.8			1.55263	0.33483
	P4	99	97.8	89	99.4	96.4	78.9			6.57602	1.03172
	P5	99.4	98	88.5	98.1	92.2	70.9			4.68492	2.22566
	P6	98.6	95.6	81.2	98.8	95.4	77.7
	P7	99.4	96.6	80.8	99	95.5	79.6
	P8	98.5	96.6	87.7	98.1	92.2	74.4
	P9	98.7	96.6	89.2	98.3	92.7	79.9
	P10	99.1	97.2	85.1	98.9	96.3	81.8
Average		98.89	96.89	85.82	98.83	94.51	77.29
Stdev		0.401248	0.958529	3.56769	0.52079	1.66963	3.25114
