# Supplementary material for: Analysis of IMRT patient specific quality assurance using EPID measurement data from the Halcyon linear accelerator
Source: PLoS One. 2026 May 14;21(5):e0348615. doi: 10.1371/journal.pone.0348615 (PMC13175351; doi:10.1371/journal.pone.0348615)
Supplement: S2 File — (XLSX) [file pone.0348615.s002.xlsx]

## Sheet: Nasopharynx(3%)
Nasopharynx PSQA Analysis
Delta4 : TC-PSQA with Delta4
PD: Portal Dosimetry (PFF-PSQA with EPID)
Nasopharynx		Delta4			PD				Differece between Delta4 and PD				Delta4 (GP variation)			PD (GP variation)
GPR(%)		Original	Error-2mm	Error-3mm	Original	Error-2mm	Error-3mm		Original	Error-2mm	Error-3mm		2mm	3mm		2mm	3mm
	Case
	N1	99.8	96.1	85.4	99.975	99.4	89.275		0.175	3.3	3.875		-3.7	-14.4		-0.575	-10.125
	N2	100	81.3	66.4	99.925	98.55	89.1		-0.075	17.25	22.7		-18.7	-33.6		-1.375	-9.45
	N3	99.2	80.9	70.4	99.975	98.9	89.125		0.775	18	18.725		-18.3	-28.8		-1.075	-9.775
	N4	99.4	87.5	79.8	99.975	99.2	90.575		0.575	11.7	10.775		-11.9	-19.6		-0.775	-8.625
	N5	99.3	84	72.8	99.95	98.75	89.9		0.65	14.75	17.1		-15.3	-26.5		-1.2	-8.85
	N6	99.9	83.5	74.9	100	98.95	88.875		0.1	15.45	13.975		-16.4	-25		-1.05	-10.075
	N7	99	85.6	77.5	99.875	98.8	88.675		0.875	13.2	11.175		-13.4	-21.5		-1.075	-10.125
	N8	99.7	79.8	62.2	99.925	98.65	89.375		0.225	18.85	27.175		-19.9	-37.5		-1.275	-9.275
	N9	98.7	95.8	84.7	99.975	99.1	89.625		1.275	3.3	4.925		-2.9	-14		-0.875	-9.475
	N10	99.4	84.9	74.2	100	98.9	89.875		0.6	14	15.675		-14.5	-25.2		-1.1	-9.025
Average		99.44	85.94	74.83	99.9575	98.92	89.44		0.5175	12.98	14.61		-13.5	-24.61		-1.0375	-9.48
Stdev		0.414193	5.75832	7.42145	0.0391755	0.257337	0.565096		0.411476	5.55034	7.32988		5.91289	7.60255		0.238703	0.54273
															Graph Data
Nasopharynx(PD) GPR(%)		Arc1			Arc2			Arc3			Arc4				origin	99.44	99.9575
	Case	Original	Error-2mm	Error-3mm	Original	Error-2mm	Error-3mm	Original	Error-2mm	Error-3mm	Original	Error-2mm	Error-3mm		2mm:2mm displacement	85.94	98.92
	N1	99.9	98.4	84.1	100	99.9	93.9	100	99.9	90	100	99.4	89.1		3mm:3mm displacement	74.83	89.44
	N2	99.8	96	83.4	100	99.7	91.3	100	99.9	92.3	99.9	98.6	89.4
	N3	100	98.4	86.3	100	99.2	91.9	100	99	88	99.9	99	90.3			0.414193	0.0391755
	N4	99.9	98.8	87.9	100	99.6	94.5	100	99.7	90.3	100	98.7	89.6			5.75832	0.257337
	N5	99.9	97.7	86.8	99.9	99	92.5	100	99.2	91.1	100	99.1	89.2			7.42145	0.565096
	N6	100	98.1	85.2	100	99.3	91.5	100	99.6	89	100	98.8	89.8
	N7	99.7	98.5	87.3	100	98.8	90.8	99.9	99.1	88.2	99.9	98.8	88.4
	N8	99.9	98	85.1	100	99.4	93.9	99.8	98.2	88.6	100	99	89.9
	N9	100	98.6	86	100	99.3	92.3	100	99.7	90.6	99.9	98.8	89.6
	N10	100	97.4	83.8	100	99.8	93.7	100	99.1	90	100	99.3	92
Average		99.91	97.99	85.59	99.99	99.4	92.63	99.97	99.34	89.81	99.96	98.95	89.73
Stdev		0.0994429	0.818467	1.52785	0.0316228	0.352767	1.28759	0.0674949	0.527468	1.36581	0.0516398	0.259272	0.948742

## Sheet: Nasopharynx (2%)
Nasopharynx PSQA Analysis
Delta4 : TC-PSQA with Delta4
PD: Portal Dosimetry (PFF-PSQA with EPID)
Nasopharynx		Delta4			PD				Differece between Delta4 and PD				Delta4 (GP variation)			PD (GP variation)
GPR(%)		Original	Error-2mm	Error-3mm	Original	Error-2mm	Error-3mm		Original	Error-2mm	Error-3mm		2mm	3mm		2mm	3mm
	Case
	N1	99.5	94.3	79.5	99.925	98.725	84.425		0.425	4.425	4.925		-5.2	-20		-1.2	-14.3
	N2	99.6	70.4	53.5	99.725	97.05	83.125		0.125	26.65	29.625		-29.2	-46.1		-2.675	-13.925
	N3	96.3	71.9	59.1	99.725	97.55	83.4		3.425	25.65	24.3		-24.4	-37.2		-2.175	-14.15
	N4	98.3	77.8	68.3	99.75	97.9	85.6		1.45	20.1	17.3		-20.5	-30		-1.85	-12.3
	N5	96.8	75.2	61.4	99.725	97.375	84.875		2.925	22.175	23.475		-21.6	-35.4		-2.35	-12.5
	N6	99.2	72.8	64.4	99.825	97.75	83.75		0.625	24.95	19.35		-26.4	-34.8		-2.075	-14
	N7	95.1	77.3	67.2	99.475	97.275	83.275		4.375	19.975	16.075		-17.8	-27.9		-2.2	-14
	N8	99.1	68.2	53.2	99.5	97.175	83.95		0.4	28.975	30.75		-30.9	-45.9		-2.325	-13.225
	N9	97	89	75.2	99.775	97.975	84.525		2.775	8.975	9.325		-8	-21.8		-1.8	-13.45
	N10	96.8	75.6	63.9	99.875	97.475	84.2		3.075	21.875	20.3		-21.2	-32.9		-2.4	-13.275
Average		97.77	77.25	64.57	99.73	97.625	84.1125		1.96	20.375	19.5425		-20.52	-33.2		-2.105	-13.5125
Stdev		1.5706	8.25459	8.49183	0.144722	0.491031	0.775426		1.52813	7.83284	8.17241		8.3878	8.77952		0.409912	0.692043
															Graph Data
Nasopharynx(PD) GPR(%)		Arc1			Arc2			Arc3			Arc4				origin	97.77	99.73
	Case	Original	Error-2mm	Error-3mm	Original	Error-2mm	Error-3mm	Original	Error-2mm	Error-3mm	Original	Error-2mm	Error-3mm		2mm:2mm displacement	77.25	97.625
	N1	99.8	97.5	80.5	100	99.4	88.7	100	99.7	84.2	99.9	98.3	84.3		3mm:3mm displacement	64.57	84.1125
	N2	99.5	93.4	77.7	99.9	98.2	84.5	100	99.2	86.5	99.5	97.4	83.8
	N3	99.8	97.1	81.4	99.8	97.8	86.3	99.9	97.4	81.2	99.4	97.9	84.7			1.5706	0.144722
	N4	99.8	97.5	83	99.9	98.6	89.9	99.7	98.7	84.9	99.6	96.8	84.6			8.25459	0.491031
	N5	99.5	96.2	82.5	99.6	97.5	87.7	99.9	98.1	85.7	99.9	97.7	83.6			8.49183	0.775426
	N6	99.8	96.7	81.1	99.8	98.1	86.1	99.9	98.7	83.6	99.8	97.5	84.2
	N7	99.1	96.9	82.6	99.8	97.6	86.3	99.5	97.3	81.7	99.5	97.3	82.5
	N8	99.3	95.9	79	99.8	98.5	89.8	99.1	96.9	82.4	99.8	97.4	84.6
	N9	99.8	97.1	80.9	99.8	98.2	87	99.9	98.9	85.5	99.6	97.7	84.7
	N10	99.7	95.7	78.3	99.8	98.6	87.1	100	97.7	84.2	100	97.9	87.2
Average		99.61	96.4	80.7	99.82	98.25	87.34	99.79	98.26	83.99	99.7	97.59	84.42
Stdev		0.25144	1.22565	1.8415	0.10328	0.562238	1.71672	0.288483	0.919178	1.76789	0.20548	0.409471	1.19052
