# Supplementary material for: Analysis of IMRT patient specific quality assurance using EPID measurement data from the Halcyon linear accelerator
Source: PLoS One. 2026 May 14;21(5):e0348615. doi: 10.1371/journal.pone.0348615 (PMC13175351; doi:10.1371/journal.pone.0348615)
Supplement: S3 File — (XLSX) [file pone.0348615.s003.xlsx]

## Sheet: Breast(3%)
Breast PSQA Analysis
Delta4 : TC-PSQA with Delta4
PD: Portal Dosimetry (PFF-PSQA with EPID)
		Delta4			PD				Differece between Delta4 and PD				Delta4 (GP variation)			PD (GP variation)
Breast-GPR(%)		Original	Error-2mm	Error-3mm	Original	Error-2mm	Error-3mm		Original	Error-2mm	Error-3mm		2mm	3mm		2mm	3mm
	Case
	B1	99.8	91	79.8	99.85	99.225	89.875		0.05	8.225	10.075		-8.8	-20		-0.625	-9.35
	B2	100	79.5	60.5	99.725	95.075	81.825		-0.275	15.575	21.325		-20.5	-39.5		-4.65	-13.25
	B3	99.4	84.3	59.4	99.675	98.35	84.3		0.275	14.05	24.9		-15.1	-40		-1.325	-14.05
	B4	99.6	85.9	69.1	99.75	98.3	85.25		0.15	12.4	16.15		-13.7	-30.5		-1.45	-13.05
	B5	99.8	91.9	82.2	99.625	94.85	82.9		-0.175	2.95	0.7		-7.9	-17.6		-4.775	-11.95
	B6	100	85.8	74.3	99.75	98.125	86.575		-0.25	12.325	12.275		-14.2	-25.7		-1.625	-11.55
	B7	99.6	88	76	99.625	94.25	79.95		0.025	6.25	3.95		-11.6	-23.6		-5.375	-14.3
	B8	100	87.4	72.1	99.85	98.975	86.225		-0.15	11.575	14.125		-12.6	-27.9		-0.875	-12.75
	B9	100	85.3	60.7	99.35	93.2	76.8		-0.65	7.9	16.1		-14.7	-39.3		-6.15	-16.4
	B10	100	78.8	71	99.95	99.65	90.25		-0.05	20.85	19.25		-21.2	-29		-0.3	-9.4
Average		99.82	85.79	70.51	99.715	97	84.395		-0.105	11.21	13.885		-14.03	-29.31		-2.715	-12.605
Stdev		0.220101	4.25374	8.11096	0.165076	2.38007	4.20892		0.259754	5.11573	7.49235		4.31896	8.10246		2.24026	2.17069
															Graph Data
Breast(PD)-GPR(%)		Arc1			Arc2			Arc3			Arc4				origin	99.82	99.715
	Case	Original	Error-2mm	Error-3mm	Original	Error-2mm	Error-3mm	Original	Error-2mm	Error-3mm	Original	Error-2mm	Error-3mm		2mm:2mm displacement	85.79	97
	B1	99.8	99	90.8	99.9	99.9	93	99.8	98.5	88	99.9	99.5	87.7		3mm:3mm displacement	70.51	84.395
	B2	99.8	90.2	69.8	99.9	99.8	97.5	99.9	90.9	65	99.3	99.4	95
	B3	99.9	99.5	89.5	99.5	98.6	83.5	99.9	98.9	87.6	99.4	96.4	76.6			0.220101	0.165076
	B4	100	99.5	93.8	99.3	97.7	82.4	100	99.5	90.9	99.7	96.5	73.9			4.25374	2.38007
	B5	98.9	88	68.6	100	99.9	97.7	99.8	91.7	68.9	99.8	99.8	96.4			8.11096	4.20892
	B6	99.8	99	83.3	99.9	98.2	91.7	100	98	80.6	99.3	97.3	90.7
	B7	100	92.3	69	99.9	99.9	96.4	99.7	87.8	61	98.9	97	93.4
	B8	99.9	99.2	91.8	99.7	99.3	87	99.9	98.9	89.7	99.9	98.5	76.4
	B9	99.2	89.3	67.9	99.9	97.6	84.8	99.8	87.6	60.6	98.5	98.3	93.9
	B10	99.8	99.8	94.1	100	99.8	92.3	100	99.4	90	100	99.6	84.6
Average		99.71	95.58	81.86	99.8	99.07	90.63	99.88	95.12	78.23	99.47	98.23	86.86
Stdev		0.363471	4.96248	11.6098	0.23094	0.95458	5.82867	0.10328	5.00484	12.8636	0.487739	1.33837	8.51668

## Sheet: Breast (2%)
Breast PSQA Analysis
Delta4 : TC-PSQA with Delta4
PD: Portal Dosimetry (PFF-PSQA with EPID)
		Delta4			PD				Differece between Delta4 and PD				Delta4 (GP variation)			PD (GP variation)
Breast-GPR(%)		Original	Error-2mm	Error-3mm	Original	Error-2mm	Error-3mm		Original	Error-2mm	Error-3mm		2mm	3mm		2mm	3mm
	Case
	B1	97.7	84.6	70.4	97.6	95.125	83.4		-0.1	10.525	13		-13.1	-27.3		-2.475	-11.725
	B2	98.3	70.2	47.8	97	89.35	74.275		-1.3	19.15	26.475		-28.1	-50.5		-7.65	-15.075
	B3	96.3	76.4	50.3	96.2	93.35	77.575		-0.1	16.95	27.275		-19.9	-46		-2.85	-15.775
	B4	98.2	78.8	59.6	96.45	93.775	78.95		-1.75	14.975	19.35		-19.4	-38.6		-2.675	-14.825
	B5	98.1	87.1	75.8	97.775	90.35	75.875		-0.325	3.25	0.075		-11	-22.3		-7.425	-14.475
	B6	97.2	80.1	66.7	97.15	94.05	79.35		-0.05	13.95	12.65		-17.1	-30.5		-3.1	-14.7
	B7	97	81	65	95.9	89.175	74.35		-1.1	8.175	9.35		-16	-32		-6.725	-14.825
	B8	97.6	79.8	62.2	97.575	95.175	78.575		-0.025	15.375	16.375		-17.8	-35.4		-2.4	-16.6
	B9	98.6	77.8	49.9	97.1	93.125	81.325		-1.5	15.325	31.425		-20.8	-48.7		-3.975	-11.8
	B10	99	69.7	64.2	99.225	98.1	85.375		0.225	28.4	21.175		-29.3	-34.8		-1.125	-12.725
Average		97.8	78.55	61.19	97.1975	93.1575	78.905		-0.6025	14.6075	17.715		-19.25	-36.61		-4.04	-14.2525
Stdev		0.80829	5.50722	9.31611	0.944976	2.82499	3.67221		0.727386	6.70872	9.4373		5.82471	9.34528		2.34527	1.63798
															Graph Data
Breast(PD)-GPR(%)		Arc1			Arc2			Arc3			Arc4				origin	97.8	97.1975
	Case	Original	Error-2mm	Error-3mm	Original	Error-2mm	Error-3mm	Original	Error-2mm	Error-3mm	Original	Error-2mm	Error-3mm		2mm:2mm displacement	78.55	93.1575
	B1	97.3	95.6	85.8	97.7	96.2	86.2	97.8	92.2	80.2	97.6	96.5	81.4		3mm:3mm displacement	61.19	78.905
	B2	98.3	85.9	63.8	94.8	91.9	85.7	97.6	82.8	56.4	97.3	96.8	91.2
	B3	99.3	98.1	81.9	88.7	85.9	72.9	99.4	97.4	83.6	97.4	92	71.9			0.80829	0.944976
	B4	99.7	98.9	91	88.5	86	71.6	99.2	95.2	83.9	98.4	95	69.3			5.50722	2.82499
	B5	97.4	84.6	63.5	99	98	91.3	95.7	82.6	56.9	99	96.2	91.8			9.31611	3.67221
	B6	98.9	96.9	75.4	97.7	93.8	84.6	97.3	93.5	72.4	94.7	92	85
	B7	99.7	88.7	63.7	95.9	97.4	93.3	94.1	77.3	49.8	93.9	93.3	90.6
	B8	97.6	95.3	85.3	95.7	96	79.3	99.5	97.5	85.8	97.5	91.9	63.9
	B9	94.5	84.2	61.4	98.5	98.5	95.5	96.3	94.7	90.4	99.1	95.1	78
	B10	98.9	99.2	91.3	99.4	99.5	89.2	98.7	94.8	81.2	99.9	98.9	79.8
Average		98.16	92.74	76.31	95.59	94.32	84.96	97.56	90.8	74.06	97.48	94.77	80.29
Stdev		1.57	6.17112	12.2264	3.97197	4.94341	8.14456	1.77276	7.16287	14.4491	1.89256	2.4065	9.69828
