# Supplementary material for: Analysis of IMRT patient specific quality assurance using EPID measurement data from the Halcyon linear accelerator
Source: PLoS One. 2026 May 14;21(5):e0348615. doi: 10.1371/journal.pone.0348615 (PMC13175351; doi:10.1371/journal.pone.0348615)
Supplement: S4 File — (XLSX) [file pone.0348615.s004.xlsx]

## Sheet: Correlation(3%-2mm)
Delta4 : TC-PSQA with Delta4
PD: Portal Dosimetry (PFF-PSQA with EPID)
	Delta4	PD			Delta4	PD			Delta4	PD
Prostate	99.9	99.9		Nasopharyx	99.8	99.975		Breast	99.8	99.85
0.884828	99.1	99.95		0.794866	100	99.925		0.850482	100	99.725
	99.3	99.85			99.2	99.975			99.4	99.675
	100	99.95			99.4	99.975			99.6	99.75
	98.8	99.85			99.3	99.95			99.8	99.625
	99.4	99.9			99.9	100			100	99.75
	100	99.95			99	99.875			99.6	99.625
	100	99.65			99.7	99.925			100	99.85
	99.9	99.75			98.7	99.975			100	99.35
	99.9	99.85			99.4	100			100	99.95
	87.1	99.15			96.1	99.4			91	99.225
	87.8	97.9			81.3	98.55			79.5	95.075
	87.4	98.7			80.9	98.9			84.3	98.35
	86.7	98.9			87.5	99.2			85.9	98.3
	84.9	98.15			84	98.75			91.9	94.85
	76.2	98.55			83.5	98.95			85.8	98.125
	78.3	98.6			85.6	98.8			88	94.25
	81.6	97.05			79.8	98.65			87.4	98.975
	83	97.75			95.8	99.1			85.3	93.2
	80.2	99.05			84.9	98.9			78.8	99.65
	75.2	89.7			85.4	89.275			79.8	89.875
	63.9	85.3			66.4	89.1			60.5	81.825
	69.1	88.45			70.4	89.125			59.4	84.3
	68	89.85			79.8	90.575			69.1	85.25
	57.6	86.75			72.8	89.9			82.2	82.9
	69	87.25			74.9	88.875			74.3	86.575
	66.7	86.2			77.5	88.675			76	79.95
	69.6	86.7			62.2	89.375			72.1	86.225
	71.3	89.7			84.7	89.625			60.7	76.8
	69.9	90.25			74.2	89.875			71	90.25

## Sheet: Correlation(2%-2mm)
Delta4 : TC-PSQA with Delta4
PD: Portal Dosimetry (PFF-PSQA with EPID)
	Delta4	PD			Delta4	PD			Delta4	PD
Prostate	97.7	99.25		Nasopharyx	99.5	99.925		Breast	97.7	97.6
0.854823	94.7	99.1		0.792834	99.6	99.725		0.837689	98.3	97
	94.1	98.6			96.3	99.725			96.3	96.2
	96.9	99.2			98.3	99.75			98.2	96.45
	93.8	98.75			96.8	99.725			98.1	97.775
	97.1	98.7			99.2	99.825			97.2	97.15
	97.1	99.2			95.1	99.475			97	95.9
	97.2	98.3			99.1	99.5			97.6	97.575
	98	98.5			97	99.775			98.6	97.1
	97.2	99			96.8	99.875			99	99.225
	79.7	97.25			94.3	98.725			84.6	95.125
	78	94.9			70.4	97.05			70.2	89.35
	79.1	95.3			71.9	97.55			76.4	93.35
	76.3	97.1			77.8	97.9			78.8	93.775
	73.8	95.1			75.2	97.375			87.1	90.35
	61	95.5			72.8	97.75			80.1	94.05
	66.4	96.05			77.3	97.275			81	89.175
	69.3	94.4			68.2	97.175			79.8	95.175
	69.8	94.65			89	97.975			77.8	93.125
	64.4	96.75			75.6	97.475			69.7	98.1
	64.6	84.1			79.5	84.425			70.4	83.4
	53.6	78.6			53.5	83.125			47.8	74.275
	60.1	80.5			59.1	83.4			50.3	77.575
	57.3	83.95			68.3	85.6			59.6	78.95
	47.1	79.7			61.4	84.875			75.8	75.875
	55.4	79.45			64.4	83.75			66.7	79.35
	53.4	80.2			67.2	83.275			65	74.35
	59.7	81.05			53.2	83.95			62.2	78.575
	57.2	84.55			75.2	84.525			49.9	81.325
	56.4	83.45			63.9	84.2			64.2	85.375
