# Supplementary material for: Analysis of IMRT patient specific quality assurance using EPID measurement data from the Halcyon linear accelerator
Source: PLoS One. 2026 May 14;21(5):e0348615. doi: 10.1371/journal.pone.0348615 (PMC13175351; doi:10.1371/journal.pone.0348615)
Supplement: S5 File — (XLSX) [file pone.0348615.s005.xlsx]

## Sheet: TL-AL(3%-2mm)
				TL(Tolerance Limit)			AL(Action Limit)
Delta4	PD			Delta4	PD		Delta4	PD
99.9	99.9			0.8	0.05
99.1	99.95			0.2	0.1
99.3	99.85			0.7	0.1
100	99.95			1.2	0.1
98.8	99.85			0.6	0.05
99.4	99.9			0.6	0.05
100	99.95			0	0.3
100	99.65			0.1	0.1
99.9	99.75			0	0.1
99.9	99.85			0.1	0.125
99.8	99.975			0.2	0.05
100	99.925			0.8	0.05
99.2	99.975			0.2	0
99.4	99.975			0.1	0.025
99.3	99.95			0.6	0.05
99.9	100			0.9	0.125
99	99.875			0.7	0.05
99.7	99.925			1	0.05
98.7	99.975			0.7	0.025
99.4	100			0.4	0.15
99.8	99.85			0.2	0.125
100	99.725			0.6	0.05
99.4	99.675			0.2	0.075
99.6	99.75			0.2	0.125
99.8	99.625			0.2	0.125
100	99.75			0.4	0.125
99.6	99.625			0.4	0.225
100	99.85			0	0.5
100	99.35			0	0.6
100	99.95			1.10986	0.330207		1.61777	0.646098
99.63	99.8442	(mean)		98.5201	99.514		98.3822	99.3539
0.153897	0.0220984	(variance)

## Sheet: TL-AL(2%-2mm)
				TL(Tolerance Limit)			AL(Action Limit)
Delta4	PD			Delta4	PD		Delta4	PD
97.7	99.25			3	0.15
94.7	99.1			0.6	0.5
94.1	98.6			2.8	0.6
96.9	99.2			3.1	0.45
93.8	98.75			3.3	0.05
97.1	98.7			0	0.5
97.1	99.2			0.1	0.9
97.2	98.3			0.8	0.2
98	98.5			0.8	0.5
97.2	99			2.3	0.925
99.5	99.925			0.1	0.2
99.6	99.725			3.3	0
96.3	99.725			2	0.025
98.3	99.75			1.5	0.025
96.8	99.725			2.4	0.1
99.2	99.825			4.1	0.35
95.1	99.475			4	0.025
99.1	99.5			2.1	0.275
97	99.775			0.2	0.1
96.8	99.875			0.9	2.275
97.7	97.6			0.6	0.6
98.3	97			2	0.8
96.3	96.2			1.9	0.25
98.2	96.45			0.1	1.325
98.1	97.775			0.9	0.625
97.2	97.15			0.2	1.25
97	95.9			0.6	1.675
97.6	97.575			1	0.475
98.6	97.1			0.4	2.125
99	99.225			4.13676	1.58453		9.18347	5.55769
97.3167	98.5958	(mean)		93.1799	97.0113		90.8165	94.4423
2.1704	1.46031	(variance)
