# Supplementary material for: Analysis of IMRT patient specific quality assurance using EPID measurement data from the Halcyon linear accelerator
Source: PLoS One. 2026 May 14;21(5):e0348615. doi: 10.1371/journal.pone.0348615 (PMC13175351; doi:10.1371/journal.pone.0348615)
Supplement: S6 File — (XLSX) [file pone.0348615.s006.xlsx]

## Sheet: GPR-Reduction
Prostate	-16.31	-1.48											Prostate	-24.6	-3.16
Nasopharynx	-13.5	-1.0375											Nasopharynx	-20.52	-2.105
Breast	-14.03	-2.715											Breast	-19.25	-4.04
	4.27485	0.598238												7.42249	0.793305
	5.91289	0.238703												8.3878	0.409912
	4.31896	2.24026												5.82471	2.34527
Prostate	-31.6	-10.365											Prostate	-39.9	-14.145
Nasopharynx	-24.61	-9.48											Nasopharynx	-33.2	-13.5125
Breast	-29.31	-12.605											Breast	-36.61	-14.2525
	4.37391	1.54453												4.13495	1.91114
	7.60255	0.54273												8.77952	0.692043
	8.10246	2.17069												9.34528	1.63798
